# Supplementary material for: Impaired Overall Survival of Melanoma Patients Due to Antibiotic Use Prior to Immune Checkpoint Inhibitor Therapy: Systematic Review and Meta-Analysis
Source: Cancers (Basel). 2025 Jun 3;17(11):1872. doi: 10.3390/cancers17111872 (PMC12153559; doi:10.3390/cancers17111872)
Supplement: Supplementary file 1 [file cancers-17-01872-s001.zip]

Archive with 1 entries (1 files):
- cancers-3677287-supplementary.pdf
